# Supplementary material for: First Identification and Pathogenicity Evaluation of an EV-G17 Strain Carrying a Torovirus Papain-like Cysteine Protease (PLCP) Gene in China
Source: Viruses. 2023 Aug 15;15(8):1747. doi: 10.3390/v15081747 (PMC10459844; doi:10.3390/v15081747)
Supplement: Supplementary file 1 [file viruses-15-01747-s001.zip]

Archive with 1 entries (1 files):
- viruses-2547187-supplementary.pdf
